# Supplementary material for: Pirenperone relieves the symptoms of fragile X syndrome in Fmr1 knockout mice
Source: Sci Rep. 2022 Dec 5;12:20966. doi: 10.1038/s41598-022-25582-8 (PMC9723111; doi:10.1038/s41598-022-25582-8)
Supplement: Supplementary file 1 — Supplementary Tables. [file 41598_2022_25582_MOESM1_ESM.xlsx]

## Sheet: Differentially Expressed Genes
Supplementary table 1.
List of up regulated genes in FXS samples
Gene symbol	full name	control	FXS	fold change (log2)	p-value	Affymetrix id
ADCY1	adenylate cyclase 1	-0.509193	-0.104512	0.404681	0.00136647	207652_s_at
ATRNL1	attractin like 1	-0.109259	0.37175	0.481009	0.00016106	219501_at
CCL17	C-C motif chemokine ligand 17	-0.457133	0.0122375	0.469371	0.000281798	211269_s_at
CNIH3	cornichon family AMPA receptor auxiliary protein 3	-0.240047	0.150712	0.390759	0.00144334	219753_at
CREB5	cAMP responsive element binding protein 5	-0.418749	0.42715	0.845899	2.06108e-05	207861_at
CXCR5	C-X-C motif chemokine receptor 5	-0.473333	-0.0624875	0.410846	6.2488e-06	213725_x_at
ENOX1	ecto-NOX disulfide-thiol exchanger 1	-0.34484	0.185487	0.530327	8.4569e-09	210756_s_at
G0S2	G0/G1 switch 2	-0.122987	0.232	0.354987	0.00333298	64064_at
GHSR	growth hormone secretagogue receptor	-0.22964	0.137576	0.367216	4.31617e-06	212977_at
HRASLS2	HRAS like suppressor 2	-0.502833	-0.108574	0.39426	0.000106298	205551_at
NOTCH2	notch 2	-0.321913	0.180595	0.502508	5.84742e-05	220002_at
NRG2	neuregulin 2	-0.668	-0.220075	0.447925	0.000104787	205931_s_at
P3H2	prolyl 3-hydroxylase 2	-0.599347	-0.07575	0.523597	0.00937697	207900_at
STAG3	stromal antigen 3	-0.712667	-0.2409	0.471767	6.64923e-07	218717_s_at
STAR	steroidogenic acute regulatory protein	-0.2656	0.140437	0.406037	5.29633e-07	205789_at
SYBU	syntabulin	-0.463333	0.001525	0.464858	0.000111438	218692_at
TIAM2	T-cell lymphoma invasion and metastasis 2	-0.322993	0.0389625	0.361956	0.0416912	213744_at
Supplementary table 2.
List of down-regulated genes in FXS samples
Gene symbol	full name	control	FXS	fold change (log2)	p-value	Affymetrix id
ACPP	acid phosphatase, prostate	0.470867	-0.089675	-0.560542	0.000567151	204393_s_at
ANK3	ankyrin 3, node of Ranvier (ankyrin G)	0.1672	-0.39925	-0.56645	8.5612e-05	209442_x_at
BAMBI	BMP and activin membrane bound inhibitor	0.60616	-0.0122375	-0.618397	8.73262e-05	203304_at
BMS1P20	BMS1, ribosome biogenesis factor pseudogene 20	0.372253	-0.150975	-0.523228	0.00674904	215379_x_at
C14orf105	chromosome 14 open reading frame 105	0.382651	-0.224925	-0.607576	0.000631389	220084_at
CLEC4E	C-type lectin domain family 4 member E	0.58554	0.0371625	-0.548378	0.000768233	219859_at
CNN3	calponin 3	0.0448	-0.490875	-0.535675	2.28281e-05	201445_at
EDNRB	endothelin receptor type B	0.272273	-0.305588	-0.577861	7.59281e-05	206701_x_at
FARP1	FERM, ARH/RhoGEF and pleckstrin domain protein 1	0.242331	-0.3319	-0.574231	0.000217536	201911_s_at
FMR1	fragile X mental retardation 1	-0.3368	-1.40263	-1.06583	3.96485e-11	203689_s_at
FXYD2	FXYD domain containing ion transport regulator 2	0.09896	-0.572875	-0.671835	1.70848e-05	207434_s_at
GAL3ST1	galactose-3-O-sulfotransferase 1	0.5384	-0.17075	-0.70915	3.11372e-06	205670_at
GAREM1	GRB2 associated regulator of MAPK1 subtype 1	0.32076	-0.2325	-0.55326	0.00059652	219377_at
IGHA1	immunoglobulin heavy constant alpha 1	0.20627	-0.370191	-0.576461	0.00539007	214916_x_at
IGHM	immunoglobulin heavy constant mu	0.18798	-0.484588	-0.672567	0.000153752	215949_x_at
LAMB1	laminin subunit beta 1	0.672933	-0.0766375	-0.749571	0.000162294	211651_s_at
PPP1R26	protein phosphatase 1 regulatory subunit 26	0.607333	0.001025	-0.606308	1.40464e-07	203955_at
RGS13	regulator of G-protein signaling 13	-0.114507	-0.7855	-0.670993	2.07223e-05	210258_at
RIMS3	regulating synaptic membrane exocytosis 3	0.235607	-0.366863	-0.602469	2.37099e-06	210991_s_at
SASH1	SAM and SH3 domain containing 1	0.259487	-0.277892	-0.537379	0.000131947	213236_at
SELL	selectin L	0.113393	-0.408625	-0.522018	5.14086e-07	204563_at
SPATS2L	spermatogenesis associated serine rich 2 like	0.13912	-0.387425	-0.526545	1.90133e-05	222154_s_at
TMEM2	transmembrane protein 2	0.1129	-0.422275	-0.535175	0.000107824	218113_at
VIM	vimentin	0.668667	0.0475	-0.621167	3.82595e-06	201426_s_at
ZDHHC14	zinc finger DHHC-type containing 14	0.386327	-0.15025	-0.536577	0.000436756	219247_s_at
